# Supplementary material for: Facile Microfluidic Fabrication of Biocompatible Hydrogel Microspheres in a Novel Microfluidic Device
Source: Molecules. 2022 Jun 22;27(13):4013. doi: 10.3390/molecules27134013 (PMC9268728; doi:10.3390/molecules27134013)
Supplement: Supplementary file 1 [file molecules-27-04013-s001.zip]

Archive with 1 entries (1 files):
- molecules-1756633-supplementary.pdf
